# Supplementary material for: Intratracheally Inhalable Nifedipine-Loaded Chitosan-PLGA Nanocomposites as a Promising Nanoplatform for Lung Targeting: Snowballed Protection via Regulation of TGF-β/β-Catenin Pathway in Bleomycin-Induced Pulmonary Fibrosis
Source: Pharmaceuticals (Basel). 2021 Nov 26;14(12):1225. doi: 10.3390/ph14121225 (PMC8707652; doi:10.3390/ph14121225)
Supplement: Supplementary file 1 [file pharmaceuticals-14-01225-s001.zip]

Archive with 1 entries (1 files):
- pharmaceuticals-1445206-supplementary.pdf
